# Supplementary material for: Facilitating public and patient involvement in basic and preclinical health research
Source: PLoS One. 2019 May 14;14(5):e0216600. doi: 10.1371/journal.pone.0216600 (PMC6516642; doi:10.1371/journal.pone.0216600)
Supplement: S1 Excel Template — (XLSX) [file pone.0216600.s002.xlsx]

## Sheet: Input Table 
Name	[PIP1 Name]
E-mail	[PIP1 E-mail]
Phone	[PIP1 Phone]
	Timpoint	[Insert Date]		Timpoint	[Insert Date]		Timpoint	[Insert Date]		Timpoint	[Insert Date]
Question Number	Answer	FLAGS		Answer	FLAGS		Answer	FLAGS		Answer	FLAGS
1	5	Some Attention Required		5	Some Attention Required		8	No Attention Required		8	No Attention Required
2	5	Some Attention Required		5	Some Attention Required		8	No Attention Required		8	No Attention Required
3	7	No Attention Required		6	Some Attention Required		8	No Attention Required		8	No Attention Required
4	7	No Attention Required		6	Some Attention Required		8	No Attention Required		8	No Attention Required
5	7	No Attention Required		6	Some Attention Required		8	No Attention Required		8	No Attention Required
6	5	Some Attention Required		6	Some Attention Required		5	Some Attention Required		8	No Attention Required
7	5	Some Attention Required		7	No Attention Required		3	Immediate Attention Required		6	Some Attention Required
8	10	No Attention Required		8	No Attention Required		9	No Attention Required		9	No Attention Required
CONTENT VALIDATION	7	PASS		7	PASS		7	PASS		8	PASS
Name	[PIP2 Name]
E-mail	[PIP2 E-mail]
Phone	[PIP2 Phone]
	Timpoint	[Insert Date]		Timpoint	[Insert Date]		Timpoint	[Insert Date]		Timpoint	[Insert Date]
Question Number	Answer	FLAGS		Answer	FLAGS		Answer	FLAGS		Answer	FLAGS
1		Immediate Attention Required			Immediate Attention Required			Immediate Attention Required			Immediate Attention Required
2		Immediate Attention Required			Immediate Attention Required			Immediate Attention Required			Immediate Attention Required
3		Immediate Attention Required			Immediate Attention Required			Immediate Attention Required			Immediate Attention Required
4		Immediate Attention Required			Immediate Attention Required			Immediate Attention Required			Immediate Attention Required
5		Immediate Attention Required			Immediate Attention Required			Immediate Attention Required			Immediate Attention Required
6		Immediate Attention Required			Immediate Attention Required			Immediate Attention Required			Immediate Attention Required
7		Immediate Attention Required			Immediate Attention Required			Immediate Attention Required			Immediate Attention Required
8		Immediate Attention Required			Immediate Attention Required			Immediate Attention Required			Immediate Attention Required
CONTENT VALIDATION		#DIV/0!			#DIV/0!			#DIV/0!			#DIV/0!
Name	[PIP3 Name]
E-mail	[PIP3 E-mail]
Phone	[PIP3 Phone]
	Timpoint	[Insert Date]		Timpoint	[Insert Date]		Timpoint	[Insert Date]		Timpoint	[Insert Date]
Question Number	Answer	FLAGS		Answer	FLAGS		Answer	FLAGS		Answer	FLAGS
1		Immediate Attention Required			Immediate Attention Required			Immediate Attention Required			Immediate Attention Required
2		Immediate Attention Required			Immediate Attention Required			Immediate Attention Required			Immediate Attention Required
3		Immediate Attention Required			Immediate Attention Required			Immediate Attention Required			Immediate Attention Required
4		Immediate Attention Required			Immediate Attention Required			Immediate Attention Required			Immediate Attention Required
5		Immediate Attention Required			Immediate Attention Required			Immediate Attention Required			Immediate Attention Required
6		Immediate Attention Required			Immediate Attention Required			Immediate Attention Required			Immediate Attention Required
7		Immediate Attention Required			Immediate Attention Required			Immediate Attention Required			Immediate Attention Required
8		Immediate Attention Required			Immediate Attention Required			Immediate Attention Required			Immediate Attention Required
CONTENT VALIDATION		#DIV/0!			#DIV/0!			#DIV/0!			#DIV/0!
Name	[PIP4 Name]
E-mail	[PIP4 E-mail]
Phone	[PIP4 Phone]
	Timpoint	[Insert Date]		Timpoint	[Insert Date]		Timpoint	[Insert Date]		Timpoint	[Insert Date]
Question Number	Answer	FLAGS		Answer	FLAGS		Answer	FLAGS		Answer	FLAGS
1		Immediate Attention Required			Immediate Attention Required			Immediate Attention Required			Immediate Attention Required
2		Immediate Attention Required			Immediate Attention Required			Immediate Attention Required			Immediate Attention Required
3		Immediate Attention Required			Immediate Attention Required			Immediate Attention Required			Immediate Attention Required
4		Immediate Attention Required			Immediate Attention Required			Immediate Attention Required			Immediate Attention Required
5		Immediate Attention Required			Immediate Attention Required			Immediate Attention Required			Immediate Attention Required
6		Immediate Attention Required			Immediate Attention Required			Immediate Attention Required			Immediate Attention Required
7		Immediate Attention Required			Immediate Attention Required			Immediate Attention Required			Immediate Attention Required
8		Immediate Attention Required			Immediate Attention Required			Immediate Attention Required			Immediate Attention Required
CONTENT VALIDATION		#DIV/0!			#DIV/0!			#DIV/0!			#DIV/0!

## Sheet: Output Table 
Timepoint	[Insert Date]		[Insert Date]		[Insert Date]		[Insert Date]
Communication Score	5		5		8		8
Procedural Score	7		6		8		8
Quality Score	6.75		6.75		6.25		7.75
Overall Score	6.375		6.125		7.125		7.875
Grade	Moderate Risk		Moderate Risk		Acceptable		Acceptable
